# Supplementary material for: The Self-Organization of Marine Microbial Networks under Evolutionary and Ecological Processes: Observations and Modeling
Source: Biology (Basel). 2022 Apr 13;11(4):592. doi: 10.3390/biology11040592 (PMC9031791; doi:10.3390/biology11040592)
Supplement: Supplementary file 1 [file biology-11-00592-s001.zip]

Archive with 1 entries (1 files):
- biology-1675640-supplementary.pdf
